# Supplementary material for: TAS1R2 rs35874116 Associations with Taste, Diet, and Health in an Italian Population
Source: Nutrients. 2025 Jan 17;17(2):329. doi: 10.3390/nu17020329 (PMC11769509; doi:10.3390/nu17020329)
Supplement: Supplementary file 1 [file nutrients-17-00329-s001.zip]

Archive with 4 entries (4 files):
- Supplementary_Document_1.xlsx
- __MACOSX/._Supplementary_Document_1.xlsx
- Supplementary_Document_2.xlsx
- __MACOSX/._Supplementary_Document_2.xlsx
