# Supplementary material for: TAS1R2 rs35874116 Associations with Taste, Diet, and Health in an Italian Population
Source: Nutrients. 2025 Jan 17;17(2):329. doi: 10.3390/nu17020329 (PMC11769509; doi:10.3390/nu17020329)
Supplement: Supplementary file 1 [file nutrients-17-00329-s001.zip › Supplementary_Document_1.xlsx]

## Sheet: Sheet1
alcohol
anchovies
anise
apple
arrabbiata
artichokes
asparagus
avocado
bacon
baked_ham
banana
beans
beer
biscuit
bitter_food
black_olives
bolognese
broccoli
brovada
brussels_sprouts
butter
cabbage
cake
capers
capicola
cavolfiore
cetrioli
cherry
chicory
chilli_pepper
chips
chocolate_w_cream
cinnamon
cinzano
cooked_carrots
cooked_fennel
coriander
corn_flakes
crakers
curry
dairy
dark_beer
dark_chocolate
diet_bars
diet_drinks
dried_fruit
drinks
eastern_cuisine
eggplant
eggs
espresso_w_sugar
espresso_wo
fast_food
fat_food
fennel
fish
fontina
french_fries
fried_chicken
fried_fish
fruit
garlic
goat_cheese
gorgonzola
grapefruit
grappa
green_olives
green_salad
grilled_meat
ham
herb
honey
hot_tea
ice_cream
ice_fruit
icing
integral_bread
ketchup
lamb
lemons
lettuce
liquor
liver
marinara
marmalade
marzipan
mayonnaise
meat
melograno
melon
meringues
milk_chocolate
montasio
mortadella
mozzarella
noci
nutella
octopus
oil_butter_bread
olive_oil
onion
orange_juice
panettone
pasta
pear
pepper
peppers
pickles
pineapple
pizza
plain_yogurt
pork_chops
potatoes
pretzels
prosciutto
radicchio
radicchio_rosso
radicchio_verde
radishes
raisins
rapa_rossa
raw_carrots
red_wine
rise_white
roast_chicken
salmon
salt
salt_food
sardines
sausage
sea_food
sheep_cheese
shrimp
skeamed_milk
sour_food
soy_sauce
spicy
spicy_food
spinach
strawberry
sugo_melanzane
sweet_food
sweetener
tabasco
tomatoes
tuna
veal
vegetables
verza
vinegar
watermelon
whipped_cream
white_wine
whole_milk
wild_mushrooms
zabaione
