# Supplementary material for: TAS1R2 rs35874116 Associations with Taste, Diet, and Health in an Italian Population
Source: Nutrients. 2025 Jan 17;17(2):329. doi: 10.3390/nu17020329 (PMC11769509; doi:10.3390/nu17020329)
Supplement: Supplementary file 1 [file nutrients-17-00329-s001.zip › Supplementary_Document_2.xlsx]

## Sheet: Sweet Foods
Genetic Model	Food	Beta (Per Variant Allele)	Standard Error	P Value
Additive	panettone	-0.261476	0.148632	0.0791194
Additive	nutella	-0.237608	0.162093	0.143277
Additive	sweetener	0.232589	0.171574	0.175989
Additive	dried_fruit	-0.154304	0.137633	0.262744
Additive	whipped_cream	0.18093	0.169176	0.285341
Additive	pineapple	0.138551	0.132376	0.295743
Additive	cherry	-0.102007	0.101911	0.317318
Additive	biscuit	-0.104509	0.121684	0.390812
Additive	melon	0.0878805	0.138802	0.526921
Additive	sweet_food	-0.0773393	0.126324	0.54065
Additive	cake	-0.0734042	0.124825	0.556747
Additive	chocolate_w_cream	-0.0948827	0.16881	0.574309
Additive	strawberry	0.0479471	0.0987021	0.627328
Additive	grapefruit	-0.0712943	0.148755	0.631943
Additive	icing	-0.0738686	0.168389	0.661076
Additive	marmalade	-0.0438277	0.126351	0.728824
Additive	banana	-0.0379597	0.113925	0.739116
Additive	orange_juice	0.0366333	0.112567	0.744981
Additive	ice_cream	0.0212592	0.107278	0.842988
Additive	diet_drinks	0.0165757	0.168126	0.92151
Additive	fruit	0.0028039	0.0832694	0.973151
Additive	mean_sweet	-0.026752	0.067898	0.69374
BMI <25 Additive	panettone	-0.417929	0.198968	0.0365381
BMI <25 Additive	cherry	-0.224824	0.13421	0.0949684
BMI <25 Additive	nutella	-0.344327	0.21173	0.104967
BMI <25 Additive	melon	0.256674	0.177284	0.148743
BMI <25 Additive	marmalade	0.212229	0.168209	0.208058
BMI <25 Additive	pineapple	0.212727	0.174898	0.224851
BMI <25 Additive	sweet_food	-0.199657	0.171495	0.245291
BMI <25 Additive	sweetener	0.264413	0.234509	0.260793
BMI <25 Additive	whipped_cream	0.248982	0.229699	0.279276
BMI <25 Additive	fruit	0.0831984	0.104815	0.427972
BMI <25 Additive	strawberry	0.0970904	0.13327	0.466872
BMI <25 Additive	cake	-0.109058	0.162172	0.501805
BMI <25 Additive	grapefruit	-0.133569	0.200598	0.506028
BMI <25 Additive	dried_fruit	-0.0872767	0.184251	0.636076
BMI <25 Additive	biscuit	-0.0620201	0.162042	0.702189
BMI <25 Additive	chocolate_w_cream	-0.0672419	0.229221	0.769463
BMI <25 Additive	orange_juice	0.0366959	0.158605	0.817191
BMI <25 Additive	ice_cream	0.0123958	0.150987	0.934624
BMI <25 Additive	icing	-0.00605385	0.22673	0.978717
BMI <25 Additive	diet_drinks	0.00569126	0.215067	0.978911
BMI <25 Additive	banana	-0.00359481	0.146411	0.980428
BMI <25 Additive	mean_sweet	-0.001761	0.087834	0.984
BMI ≥25 Additive	marmalade	-0.474726	0.185957	0.0113546
BMI ≥25 Additive	dried_fruit	-0.356169	0.208425	0.0888808
BMI ≥25 Additive	fruit	-0.156408	0.136651	0.253622
BMI ≥25 Additive	sweetener	0.278711	0.256737	0.279163
BMI ≥25 Additive	biscuit	-0.197112	0.18894	0.297967
BMI ≥25 Additive	icing	-0.243478	0.258998	0.348209
BMI ≥25 Additive	banana	-0.147522	0.18438	0.424515
BMI ≥25 Additive	panettone	-0.171292	0.226663	0.450625
BMI ≥25 Additive	melon	-0.171177	0.227188	0.451975
BMI ≥25 Additive	nutella	-0.161481	0.259714	0.534736
BMI ≥25 Additive	chocolate_w_cream	-0.154969	0.255903	0.545421
BMI ≥25 Additive	grapefruit	-0.124545	0.223703	0.578263
BMI ≥25 Additive	cake	-0.0798565	0.201976	0.692945
BMI ≥25 Additive	sweet_food	0.0491043	0.193653	0.800064
BMI ≥25 Additive	pineapple	-0.0434849	0.206449	0.833368
BMI ≥25 Additive	strawberry	-0.0268313	0.151888	0.859944
BMI ≥25 Additive	whipped_cream	0.0408152	0.256273	0.873605
BMI ≥25 Additive	diet_drinks	0.0374211	0.266886	0.888649
BMI ≥25 Additive	orange_juice	0.022375	0.16238	0.890529
BMI ≥25 Additive	cherry	0.0212371	0.16009	0.894585
BMI ≥25 Additive	ice_cream	0.0140814	0.154021	0.927237
BMI ≥25 Additive	mean_sweet	-0.08944	0.107265	0.40527

## Sheet: Saturated Fat Foods
Genetic Model	Food	Beta (Per Variant Allele)	Standard Error	P Value
Additive	sausage	0.315594	0.131183	0.0164819
Additive	fat_food	0.285673	0.144704	0.0488814
Additive	chips	0.163723	0.161848	0.3122
Additive	butter	-0.143453	0.145895	0.32593
Additive	gorgonzola	-0.139889	0.163423	0.392392
Additive	french_fries	0.0567261	0.118117	0.631245
Additive	bacon	0.00745653	0.135094	0.956004
Additive	mean_sat_fat	0.0791598	0.0898328	0.378616
BMI <25 Additive	sausage	0.481116	0.18763	0.010839
BMI <25 Additive	chips	0.44379	0.216815	0.0415643
BMI <25 Additive	fat_food	0.369973	0.186301	0.0479741
BMI <25 Additive	bacon	0.134716	0.192107	0.483699
BMI <25 Additive	french_fries	0.0894019	0.16624	0.591131
BMI <25 Additive	butter	-0.035319	0.198786	0.859102
BMI <25 Additive	gorgonzola	-0.0146839	0.224564	0.947909
BMI <25 Additive	mean_sat_fat	0.211998	0.122528	0.0846445
BMI ≥25 Additive	butter	-0.272152	0.220783	0.219003
BMI ≥25 Additive	chips	-0.298661	0.243951	0.222154
BMI ≥25 Additive	fat_food	0.249079	0.221804	0.262664
BMI ≥25 Additive	gorgonzola	-0.253729	0.245483	0.302457
BMI ≥25 Additive	sausage	0.0830635	0.183328	0.650929
BMI ≥25 Additive	bacon	-0.0423697	0.188941	0.822771
BMI ≥25 Additive	french_fries	-0.00601612	0.16946	0.971712
BMI ≥25 Additive	mean_sat_fat	-0.0772346	0.132457	0.560423

## Sheet: Poor Diet Foods
Genetic Model	Food	Beta (Per Variant Allele)	Standard Error	P Value
Additive	sausage	0.315594	0.131183	0.0164819
Additive	salt	0.254132	0.128548	0.0485673
Additive	fast_food	0.247883	0.162147	0.126989
Additive	chips	0.163723	0.161848	0.3122
Additive	butter	-0.143453	0.145895	0.32593
Additive	salt_food	0.121314	0.125836	0.335453
Additive	french_fries	0.0567261	0.118117	0.631245
Additive	bacon	0.00745653	0.135094	0.956004
Additive	mean_poor_diet	0.130265	0.0868745	0.13435
BMI <25 Additive	sausage	0.481116	0.18763	0.010839
BMI <25 Additive	chips	0.44379	0.216815	0.0415643
BMI <25 Additive	salt	0.268653	0.174819	0.125429
BMI <25 Additive	salt_food	0.150215	0.173678	0.387796
BMI <25 Additive	fast_food	0.154379	0.216462	0.476333
BMI <25 Additive	bacon	0.134716	0.192107	0.483699
BMI <25 Additive	french_fries	0.0894019	0.16624	0.591131
BMI <25 Additive	butter	-0.035319	0.198786	0.859102
BMI <25 Additive	mean_poor_diet	0.236657	0.119045	0.047742
BMI ≥25 Additive	butter	-0.272152	0.220783	0.219003
BMI ≥25 Additive	chips	-0.298661	0.243951	0.222154
BMI ≥25 Additive	salt	0.219986	0.193655	0.257195
BMI ≥25 Additive	fast_food	0.277701	0.247542	0.263342
BMI ≥25 Additive	salt_food	0.1518	0.187791	0.419755
BMI ≥25 Additive	sausage	0.0830635	0.183328	0.650929
BMI ≥25 Additive	bacon	-0.0423697	0.188941	0.822771
BMI ≥25 Additive	french_fries	-0.00601612	0.16946	0.971712
BMI ≥25 Additive	mean_poor_diet	-0.00777722	0.12843	0.951767
